# Supplementary material for: Symbolic estrangement or symbolic integration of numerals with quantities: Methodological pitfalls and a possible solution
Source: PLoS One. 2018 Jul 16;13(7):e0200808. doi: 10.1371/journal.pone.0200808 (PMC6047813; doi:10.1371/journal.pone.0200808)
Supplement: S1 Dataset — (ZIP) [file pone.0200808.s001.zip]

Archive with 5 entries (4 files):
- Suppl.material_data/
- Suppl.material_data/Ex.1.csv
- Suppl.material_data/Ex2.csv
- Suppl.material_data/Ex3.csv
- Suppl.material_data/Ex3.mathcing_comparison.csv
