# Supplementary material for: Symbolic estrangement or symbolic integration of numerals with quantities: Methodological pitfalls and a possible solution
Source: PLoS One. 2018 Jul 16;13(7):e0200808. doi: 10.1371/journal.pone.0200808 (PMC6047813; doi:10.1371/journal.pone.0200808)
Supplement: S1 Dataset — (ZIP) [file pone.0200808.s001.zip › Suppl.material_data/Ex.1.csv]

Subject	Age	Sex	Comp.Digit.Acc	Comp.Dot.Acc	Comp.Word.Acc	Comp.Do_Di.Acc	Comp.Do_Wo.Acc	Comp.Di_Wo.Acc	Match.Digit.Acc	Match.Dot.Acc	Match.Word.Acc	Match.Do_Di.Acc	Match.Do_Wo.Acc	Match.Di_Wo.Acc	Cost.Comp.DoDi_DoDo_acc	Cost.Comp.WoDi_WoWo_acc	Cost.Comp.WoDo_DoDo_acc	Cost.Match.DoDi_DoDo_acc	Cost.Match.WoDi_WoWo_acc	Cost.Match.WoDo_DoDo_acc	Comp.Digit.RT	Comp.Dot.RT	Comp.Word.RT	Comp.Do_Di.RT	Comp.Do_Wo.RT	Comp.Di_Wo.RT	Match.Digit.RT	Match.Dot.RT	Match.Word.RT	Match.Do_Di.RT	Match.Do_Wo.RT	Match.Di_Wo.RT	Cost.Comp.DoDi_DoDo_rt	Cost.Comp.WoDi_WoWo_rt	Cost.Comp.WoDo_DoDo_rt	Cost.Match.DoDi_DoDo_rt	Cost.Match.WoDi_WoWo_rt	Cost.Match.WoDo_DoDo_rt	mean_dodi_digit_first_rt	mean_dodi_dot_first_rt	mean_diwo_digit_first_rt	mean_diwo_word_first_rt	mean_wodo_dot_first_rt	mean_wodo_word_first_rt	mean_digits_all	mean_dots_all	mean_words_all
1	18	female	1	0.92	1	0.92	0.92	0.96	0.92	0.96	0.92	1	1	1	0	-0.04	0	0.04	0.08	0.04	539	629.5	497.5	645.5	623.5	531	610	612	580	617.5	686	562	16	33.5	-6	5.5	-18	74	676.5	584.5	550.5	560	676	646	574.5	620.75	538.75
2	18	female	1	0.83	0.96	1	0.92	1	1	0.88	0.96	0.92	0.96	1	0.17	0.04	0.09	0.04	0.04	0.08	581	703	622	664	676.5	637	711.5	615	722	640	649	614.5	-39	15	-26.5	25	-107.5	34	775	583	605	653	612	700	646.25	659	672
3	18	female	0.96	0.83	1	0.96	1	0.96	0.92	0.96	0.96	1	1	0.96	0.13	-0.04	0.17	0.04	0	0.04	512	546.5	544	541	504.5	564	566	648	587	620	648.5	556	-5.5	20	-42	-28	-31	0.5	590	580.5	570	542	585	661.5	539	597.25	565.5
4	20	female	0.96	0.96	1	0.96	0.96	1	1	0.96	1	1	1	1	0	0	0	0.04	0	0.04	459	429	520.5	493	574	496.5	479	499	492	534	554	554.5	64	-24	145	35	62.5	55	534	529	588.5	494.5	491	595.5	469	464	506.25
5	20	female	0.96	1	1	0.92	1	1	1	1	1	1	0.96	1	-0.08	0	0	0	0	-0.04	416	479	444.5	472.5	492.5	453	445	510.5	506.5	465.5	517	471	-6.5	8.5	13.5	-45	-35.5	6.5	494.5	457.5	466.5	479	488	512.5	430.5	494.75	475.5
6	20	female	0.96	0.96	0.96	0.88	0.88	0.88	0.88	0.96	0.96	0.88	0.83	0.92	-0.08	-0.08	-0.08	-0.08	-0.04	-0.13	357	392	344	382	380	379	493	514	474	482	537	469	-10	35	-12	-32	-5	23	433.5	429.5	418	409	444	470	425	453	409
7	19	female	1	0.92	0.96	1	0.88	0.96	1	0.96	1	1	1	0.96	0.08	0	-0.04	0.04	-0.04	0.04	438	463.5	465	461.5	445	476	493.5	504	488.5	514	450	557	-2	11	-18.5	10	68.5	-54	526	479	527	485.5	433	467.5	465.75	483.75	476.75
8	18	male	0.83	0.96	0.96	0.96	0.75	1	0.92	0.88	0.96	0.96	0.96	1	0	0.04	-0.21	0.08	0.04	0.08	369.5	363	413	406	404.5	433	494.5	515	495	503	496	489	43	20	41.5	-12	-6	-19	442	431	467.5	452	430.5	508	432	439	454
9	18	female	0.92	0.96	0.96	0.92	1	0.96	1	0.92	0.96	1	0.96	1	-0.04	0	0.04	0.08	0.04	0.04	674.5	728	772	806.5	841.5	702	643	839.5	679	764	690	740	78.5	-70	113.5	-75.5	61	-149.5	785.5	768.5	663.5	770	842	703	658.75	783.75	725.5
10	17	female	0.96	0.92	0.96	0.96	0.96	0.92	1	1	1	1	1	1	0.04	-0.04	0.04	0	0	0	623	610	646	635	603	650	590.5	613	580.5	584.5	590.5	604	25	4	-7	-28.5	23.5	-22.5	635	579.5	607	612	558	678.5	606.75	611.5	613.25
11	18	male	0.83	0.75	0.75	0.92	0.79	0.96	0.96	0.92	0.83	0.79	0.88	0.92	0.17	0.21	0.04	-0.13	0.09	-0.04	432.5	579	573	576.5	556	474	386	506.5	479	523	499	461	-2.5	-99	-23	16.5	-18	-7.5	560	462.5	465	467.5	517	521.5	409.25	542.75	526
12	19	male	0.88	0.92	0.96	0.83	0.96	1	1	0.92	0.96	1	0.96	1	-0.09	0.04	0.04	0.08	0.04	0.04	630	780	679	871.5	989	667	646	683.5	698	662.5	712	758	91.5	-12	209	-21	60	28.5	771	743	692	738.5	707.5	891	638	731.75	688.5
13	18	female	0.96	0.96	1	0.92	0.92	0.92	1	0.92	0.88	1	0.96	0.92	-0.04	-0.08	-0.04	0.08	0.04	0.04	447	502	438.5	459.5	568	447.5	401.5	463.5	418	421	447	427	-42.5	9	66	-42.5	9	-16.5	473	408	436	410	448	522.5	424.25	482.75	428.25
14	19	female	0.75	0.71	0.79	0.71	0.79	0.75	0.96	0.92	0.83	0.83	0.92	0.88	0	-0.04	0.08	-0.09	0.05	0	427	407	469	298	402	428.5	659	553.5	560.5	682	595	557	-109	-40.5	-5	128.5	-3.5	41.5	575.5	481	520	479	534	475.5	543	480.25	514.75
15	19	female	0.92	0.96	0.83	0.79	0.79	0.88	0.96	0.79	1	1	1	1	-0.17	0.05	-0.17	0.21	0	0.21	626.5	775	593	608	726	684	811	865	733	762.5	786	670	-167	91	-49	-102.5	-63	-79	681	726	623	693	661.5	778	718.75	820	663
16	28	female	0.96	1	1	0.96	1	1	0.96	0.96	1	0.92	0.96	0.96	-0.04	0	0	-0.04	-0.04	0	407	451	528.5	469	444	454.5	544	599	552	592.5	628	602	18	-74	-7	-6.5	50	29	507	543	529	518	513	584	475.5	525	540.25
17	27	female	1	1	1	1	1	1	0.96	0.92	0.92	1	1	0.96	0	0	0	0.08	0.04	0.08	427	437.5	425	414	456	412	571	670	572.5	658	648.5	558	-23.5	-13	18.5	-12	-14.5	-21.5	546	506.5	460.5	492	507	619	499	553.75	498.75
18	18	female	0.88	0.88	0.96	0.83	0.83	0.96	0.96	0.88	1	0.96	1	0.96	-0.05	0	-0.05	0.08	-0.04	0.12	694	822	525	645.5	659.5	651	546	540	525.5	528	571.5	548	-176.5	126	-162.5	-12	22.5	31.5	598	520.5	560	577	614	583	620	681	525.25
19	18	female	0.96	0.79	0.92	1	0.83	0.92	1	0.92	0.88	0.96	0.83	0.96	0.21	0	0.04	0.04	0.08	-0.09	533	508	632.5	631.5	412.5	515	578.5	602	606	628	722	614	123.5	-117.5	-95.5	26	8	120	675.5	596	564	508	575	634	555.75	555	619.25
20	19	female	0.88	0.79	0.79	0.88	0.83	0.83	0.92	0.88	0.92	0.92	0.92	0.96	0.09	0.04	0.04	0.04	0.04	0.04	579	710	682	759	766	776	541	620	585	639.5	594.5	591	49	94	56	19.5	6	-25.5	644	744	665	604	646	679	560	665	633.5
21	18	female	1	0.88	0.92	0.92	1	0.83	1	0.92	0.96	0.88	1	1	0.04	-0.09	0.12	-0.04	0.04	0.08	726	739	697	753	756.5	716.5	414.5	510.5	541	523	536.5	523	14	19.5	17.5	12.5	-18	26	682.5	657	601	590	717.5	589	570.25	624.75	619
22	19	female	0.83	0.83	0.92	0.92	1	0.96	1	1	0.96	0.96	0.96	1	0.09	0.04	0.17	-0.04	0.04	-0.04	206.5	569	305.5	406.5	464.5	388	528.5	583.5	569	561	570	510.5	-162.5	82.5	-104.5	-22.5	-58.5	-13.5	520	538	505	490	565.5	482	367.5	576.25	437.25
23	17	female	1	0.88	0.96	0.96	1	0.96	0.92	0.92	1	1	0.96	0.96	0.08	0	0.12	0.08	-0.04	0.04	414.5	524	446	507	523	444	501.5	614	488	554	568	505	-17	-2	-1	-60	17	-46	564	506.5	527	453	519	568	458	569	467
24	18	female	1	0.79	0.92	0.96	1	0.88	0.96	1	1	0.96	1	1	0.17	-0.04	0.21	-0.04	0	0	676.5	771	678.5	675	734	717	663	685.5	760.5	688	728	677	-96	38.5	-37	2.5	-83.5	42.5	699	642	666	696.5	699	742.5	669.75	728.25	719.5
25	18	female	1	1	0.96	1	1	1	1	1	0.92	1	1	1	0	0.04	0	0	0.08	0	628	686	594	696.5	728	767.5	485.5	569	535	562	569	515	10.5	173.5	42	-7	-20	0	651	555.5	620	631.5	684	664	556.75	627.5	564.5
26	18	female	0.96	0.92	0.96	1	0.83	1	1	1	1	0.96	1	1	0.08	0.04	-0.09	-0.04	0	0	743	878.5	727	798.5	974.5	716.5	546	566.5	621.5	605	597.5	568	-80	-10.5	96	38.5	-53.5	31	718	665	688.5	615.5	784.5	682	644.5	722.5	674.25
27	19	female	1	0.88	1	0.96	1	1	1	1	1	1	1	1	0.08	0	0.12	0	0	0	607	606	635.5	639	612	607	519.5	561.5	548	587.5	577	542	33	-28.5	6	26	-6	15.5	641	587.5	599.5	532.5	579.5	614.5	563.25	583.75	591.75
28	18	male	0.88	0.92	0.92	0.92	0.92	0.75	0.92	0.96	0.83	0.96	0.83	1	0	-0.17	0	0	0.17	-0.13	399	383	378.5	365	462.5	368.5	424	492	469	451	460	437	-18	-10	79.5	-41	-32	-32	446.5	391	427	427.5	440	460	411.5	437.5	423.75
29	18	male	1	1	0.92	0.96	1	1	1	1	0.96	0.96	0.92	1	-0.04	0.08	0	-0.04	0.04	-0.08	341.5	372	378.5	439	410.5	415	416	445.5	428	441	414.5	440.5	67	36.5	38.5	-4.5	12.5	-31	478	400	431.5	394.5	404	420	378.75	408.75	403.25
31	18	female	0.96	0.83	0.92	0.92	0.83	0.83	0.96	0.88	0.92	0.96	0.92	0.92	0.09	-0.09	0	0.08	0	0.04	682	760	664.5	721	740.5	664	572	646	577.5	665	689.5	649	-39	-0.5	-19.5	19	71.5	43.5	717	610.5	611	685	659	715	627	703	621
32	18	female	1	0.92	1	0.96	1	0.92	0.96	1	0.96	0.92	0.88	0.96	0.04	-0.08	0.08	-0.08	0	-0.12	488.5	516.5	461	520	536	469.5	516	529.5	497	526.5	538	496	3.5	8.5	19.5	-3	-1	8.5	576	518	553	439	536.5	537	502.25	523	479
33	18	female	0.96	1	1	1	0.92	0.96	1	1	1	1	1	1	0	-0.04	-0.08	0	0	0	385	432.5	416	413	431	410	408.5	452.5	413.5	435	431.5	398.5	-19.5	-6	-1.5	-17.5	-15	-21	421	430.5	412.5	392	434	425	396.75	442.5	414.75
34	19	male	1	0.92	0.92	0.96	0.96	0.88	0.96	0.92	1	0.88	0.88	1	0.04	-0.04	0.04	-0.04	0	-0.04	363.5	415.5	369	454	389	408	435	457.5	457	489	503	480.5	38.5	39	-26.5	31.5	23.5	45.5	501.5	416.5	458	414	473.5	473.5	399.25	436.5	413
35	19	male	1	0.92	0.96	1	0.88	0.96	1	0.96	0.88	0.88	0.96	0.96	0.08	0	-0.04	-0.08	0.08	0	348	338	361	364.5	396	344	379	436	418	415	435	422	26.5	-17	58	-21	4	-1	405	379	378	402.5	412	434	363.5	387	389.5
36	18	female	0.92	0.79	0.96	0.96	0.92	0.88	0.96	1	0.96	0.92	0.88	1	0.17	-0.08	0.13	-0.08	0.04	-0.12	402.5	405	360	421	457	437	668	631	636	713	770	571.5	16	77	52	82	-64.5	139	581	525	562	532.5	605	586	535.25	518	498
37	18	female	1	0.88	0.92	0.88	0.92	0.96	1	0.96	1	0.92	0.96	1	0	0.04	0.04	-0.04	0	0	810.5	711	796	831	841	821	563	609	581.5	577.5	601	531	120	25	130	-31.5	-50.5	-8	716	640	623	684	593	789	686.75	660	688.75
