# Supplementary material for: Symbolic estrangement or symbolic integration of numerals with quantities: Methodological pitfalls and a possible solution
Source: PLoS One. 2018 Jul 16;13(7):e0200808. doi: 10.1371/journal.pone.0200808 (PMC6047813; doi:10.1371/journal.pone.0200808)
Supplement: S1 Dataset — (ZIP) [file pone.0200808.s001.zip › Suppl.material_data/Ex2.csv]

Subject	Age	Sex	Blocked.Large.digit_rt	Blocked.Large.digitword_rt	Blocked.Large.dot_rt	Blocked.Large.dotdigit_rt	Blocked.Large.word_rt	Blocked.Large.worddot_rt	Blocked.Small.digit_rt	Blocked.Small.digitword_rt	Blocked.Small.dot_rt	Blocked.Small.dotdigit_rt	Blocked.Small.word_rt	Blocked.Small.worddot_rt	Random.Large.digit_rt	Random.Large.digitword_rt	Random.Large.dot_rt	Random.Large.dotdigit_rt	Random.Large.word_rt	Random.Large.worddot_rt	Random.Small.digit_rt	Random.Small.digitword_rt	Random.Small.dot_rt	Random.Small.dotdigit_rt	Random.Small.word_rt	Random.Small.worddot_rt	Blocked.digit_rt	Blocked.digitword_rt	Blocked.dot_rt	Blocked.dotdigit_rt	Blocked.word_rt	Blocked.worddot_rt	Random.digit_rt	Random.digitword_rt	Random.dot_rt	Random.dotdigit_rt	Random.word_rt	Random.worddot_rt	Large.digit_RT	Small.digit_RT	Large.dot_RT	Small.dot_RT	Large.word_RT	Small.word_RT	Small.digitword_RT	Large.digitword_RT	Large.worddot_RT	Small.worddot_RT	Small.digitdot_RT
1	18	female	775.5	784	955.5	1302	716.5	1152	756	783.5	916.5	875.5	727.5	941	1084	1014	1245	1464	1021	1633	955	990.5	1096	1076	1012.5	1067.5	765.5	784	924	1088	723.5	1040	1039	1003	1226	1256	1021	1289	929.75	855.5	1100.25	1006.25	868.75	870	887	899	1392.5	1004.25	975.75
2	19	female	437	513.5	408	418	468	402.5	466	496	481.5	492	500.5	528	573	560	533	645.5	521	600	557	539	658	541	529	599.5	451.5	497	446	451	493	445.5	564	552	586	569	521	600	505	511.5	470.5	569.75	494.5	514.75	517.5	536.75	501.25	563.75	516.5
3	21	female	587	794	1060	987	649.5	1036.5	557	766	927	904	677	836	702	746.5	781	903	702.5	1170	659.5	733	702	735.5	688.5	800	571	790.5	928	927	666	908	683	738	724	808	698.5	925	644.5	608.25	920.5	814.5	676	682.75	749.5	770.25	1103.25	818	819.75
4	20	male	522	740	535	759	680	1586	473.5	674.5	557.5	839	905.5	1126	692.5	703	731	892	800	915	685	891	713.5	773	799.5	1047	501	709	545	825	758	1253.5	687.5	740.5	726.5	824	800	980	607.25	579.25	633	635.5	740	852.5	782.75	721.5	1250.5	1086.5	806
5	18	female	572	594	705	856	765	1282.5	637	583	757	959	819.5	1022	589	607	645	588	608	866	619	577	629	649	592.5	741.5	624.5	583	740	948	787	1194	618	596	643	624	604	798.5	580.5	628	675	693	686.5	706	580	600.5	1074.25	881.75	804
6	20	male	445	498	578	504	530	765	446	480	546	461	551.5	1087	453.5	511	731	476	470	735.5	422.5	464	492	470.5	469	554	445	488	562.5	465	539.5	1019.5	436.5	487	607.5	472.5	470	604	449.25	434.25	654.5	519	500	510.25	472	504.5	750.25	820.5	465.75
7	18	female	492	879	692	1001.5	649.5	811	507	686	692	687	632	979	619	653.5	420	808.5	607	569.5	492.5	550	640	688	648	742.5	499	762	692	907	646.5	901	528	600	587	785	628	674	555.5	499.75	556	666	628.25	640	618	766.25	690.25	860.75	687.5
8	18	female	720.5	726	1088	879.5	599	1336	772.5	796	1161	899	602.5	794	635	727.5	919	744	717	807.5	658.5	693.5	760	773	678	869	723	745	1128	893	599	946	648	723.5	816	757	698	860.5	677.75	715.5	1003.5	960.5	658	640.25	744.75	726.75	1071.75	831.5	836
9	19	female	426.5	567	730.5	1023	476	1132	451	578	888	810	496	925	538.5	574.5	692	618	571	771	555	550.5	708.5	662	541	688	433	573	854	890	485	1038	546	568	692	636	560	738	482.5	503	711.25	798.25	523.5	518.5	564.25	570.75	951.5	806.5	736
10	19	male	478.5	674	649	668	595	704.5	528.5	633.5	748	811	561	726.5	572.5	687.5	648	558	677	779	561.5	623	650	586	598	657	507	652	686	710.5	577	714	572.5	675	649	577	642.5	713	525.5	545	648.5	699	636	579.5	628.25	680.75	741.75	691.75	698.5
11	24	male	526.5	531	613	896	553.5	984.5	545	584	553	911	541	764	442	505.5	662	573	517	573	450.5	484	561.5	508	506	648.5	541	542	578.5	896	548.5	853	448	500.5	579	563	511	617	484.25	497.75	637.5	557.25	535.25	523.5	534	518.25	778.75	706.25	709.5
12	20	male	681	835	909	1124	630	982.5	616.5	820	791	856	712	808	555	603	630	536.5	642	642	533	660	745	596.5	597.5	614	657	832	825.5	955	662	867	540	634	703	590	605	634.5	618	574.75	769.5	768	636	654.75	740	719	812.25	711	726.25
13	18	female	590	782.5	843	770.5	684	854	648	666.5	861.5	664	673	732	802	754.5	876	878	812.5	1214	773	838.5	836	903.5	758	876.5	613	698.5	855	720	684	795	787.5	794.5	867	899	799	932	696	710.5	859.5	848.75	748.25	715.5	752.5	768.5	1034	804.25	783.75
14	18	female	495.5	679	666	617	591	808	518	575	829	638.5	672.5	784	665	741.5	840	978	752	1063	622	751	792	712.5	744	846.5	511	625	690	627	628.5	796	655	748	808	831	751	909	580.25	570	753	810.5	671.5	708.25	663	710.25	935.5	815.25	675.5
15	18	female	611	607.5	994.5	1058	694	1043.5	599	554	785.5	623	661	729.5	911	914	1292	1666.5	864	1546	747.5	756.5	821	864	768	982	611	583	794.5	700	686	916.5	840	790	945.5	1240	802.5	1278	761	673.25	1143.25	803.25	779	714.5	655.25	760.75	1294.75	855.75	743.5
16	22	male	664	872.5	1344	1398.5	666	1377	688	849.5	1133.5	1033	684.5	1229	1042.5	1053	1483.5	1526	1098	1846	1127.5	1129.5	1229.5	1281	1171	1371.5	674.5	869	1215	1167	672.5	1284.5	1056	1078.5	1341.5	1367	1144	1581	853.25	907.75	1413.75	1181.5	882	927.75	989.5	962.75	1611.5	1300.25	1157
17	19	female	403.5	455	456	474	474	481.5	402.5	426	474	393	440	474.5	560	630	895.5	866	586	804	546	566	641	593	528.5	681	402.5	431.5	466.5	415	447	475	549	588	695	674.5	549.5	702.5	481.75	474.25	675.75	557.5	530	484.25	496	542.5	642.75	577.75	493
18	31	female	430	500.5	657.5	570.5	424	669	464	501	669	456	496.5	479.5	553.5	625.5	626	644	578	856	605.5	605	686	623	588.5	807	440	501	669	527	464	484	576	619	632	642.5	584	813	491.75	534.75	641.75	677.5	501	542.5	553	563	762.5	643.25	539.5
19	19	female	411.5	447	527	602	505	931	422.5	494	597	491.5	474	551	743	734	771	1316	744	1102	671	662	793	959	690	963	419.5	462	560.5	541	491.5	613.5	716	693	781	1029	700	1021	577.25	546.75	649	695	624.5	582	578	590.5	1016.5	757	725.25
20	25	female	451	505.5	658.5	510	486	728.5	482	492	591.5	488.5	525	619	746.5	699	1015	1094	767	1026	747	688	829	645	677	860.5	461.5	496.5	629	496.5	498	688	747	695	901.5	701	745	897	598.75	614.5	836.75	710.25	626.5	601	590	602.25	877.25	739.75	566.75
21	26	female	485	614.5	736	635	520	1021.5	476	625.5	702	571.5	514.5	680.5	561	578	665.5	649	529	796	462.5	565.5	535	500	476	629	479.5	624	723	626	520	801.5	496.5	575.5	585	580	517.5	693	523	469.25	700.75	618.5	524.5	495.25	595.5	596.25	908.75	654.75	535.75
[truncated: 78 more columns]
