# Supplementary material for: Symbolic estrangement or symbolic integration of numerals with quantities: Methodological pitfalls and a possible solution
Source: PLoS One. 2018 Jul 16;13(7):e0200808. doi: 10.1371/journal.pone.0200808 (PMC6047813; doi:10.1371/journal.pone.0200808)
Supplement: S1 Dataset — (ZIP) [file pone.0200808.s001.zip › Suppl.material_data/Ex3.csv]

Subject	Age	Sex	DigitWord.within.sub.0.50.RT	DigitWord.out.sub.0.56.RT	DigitWord.within.sub.0.75.RT	DigitWord.out.sub.0.78.RT	DigitWord_small_ratios	DigitWord_Large_ratios	DigitTone.within.sub.0.50.RT	DigitTone.out.sub.0.56.RT	DigitTone.within.sub.0.75.RT	DigitTone.out.sub.0.78.RT	DigitTones_small_ratios	DigitTones_large_rtaios	DiToDiWo_small_cost	DiToDiWo_large_cost	DotWord.within.sub.0.50.RT	DotWord.out.sub.0.56.RT	DotWord.within.sub.0.75.RT	DotWord.out.sub.0.78.RT	DotWord_small_ratios	DotWord_large_ratios	DotTone.within.sub.0.50.RT	DotTone.out.sub.0.56.RT	DotTone.within.sub.0.75.RT	DotTone.out.sub.0.78.RT	DotTone_small_ratios	DotTones_large_ratios	DoToWoDo_small_cost	DoToWoDo_large_cost	DigitWord.within.sub.0.50.ACC	DigitWord.out.sub.0.56.acc	DigitWord.within.sub.0.75.acc	DigitWord.out.sub.0.78.acc	DigitTone.within.sub.0.50.acc	DigitTone.out.sub.0.56.acc	DigitTone.within.sub.0.75.acc	DigitTone.out.sub.0.78.acc	DotWord.within.sub.0.50.acc	DotWord.out.sub.0.56.acc	DotWord.within.sub.0.75.acc	DotWord.out.sub.0.78.acc	DotTone.within.sub.0.50.acc	DotTone.out.sub.0.56.acc	DotTone.within.sub.0.75.acc	DotTone.out.sub.0.78.acc	Pure.050_RT	Pure.056._RT	Pure.075._RT
1	21	female	1560	959	933	1008	1259.5	970.5	1082	998.5	1077.5	1070	1040.25	1073.75	-219.25	103.25	1304	886	1258	901	1095	1079.5	1122	1415	1425	1203	1268.5	1314	173.5	234.5	0.9	0.8	1	0.9	1	1	0.8	0.9	0.8	0.9	0.7	0.9	0.9	0.9	1	0.7	1341	1187	1179
2	25	female	848	848.5	811.5	776	848.25	793.75	935.5	825.5	1201	861.5	880.5	1031.25	32.25	237.5	905	746.5	802	913.5	825.75	857.75	783.5	577.5	861	705	680.5	783	-145.25	-74.75	0.9	1	1	1	0.8	1	1	1	1	1	0.8	1	1	1	0.8	1	815.75	713	836.25
3	22	female	973	852	908	806	912.5	857	741	1044	1055	1098	892.5	1076.5	-20	219.5	899	890.5	695.5	834	894.75	764.75	727	669.5	911	738	698.25	824.5	-196.5	59.75	0.9	0.9	0.9	1	1	0.8	0.9	0.9	0.7	0.8	0.8	0.7	0.9	0.8	0.7	0.8	850	760.75	909.5
4	23	female	540	499	570	516.5	519.5	543.25	605	424	591	543	514.5	567	-5	23.75	890	670	795	614	780	704.5	557	563.5	678	635.5	560.25	656.75	-219.75	-47.75	0.9	0.9	0.9	0.8	1	0.9	1	0.9	0.9	1	0.9	0.7	1	1	1	1	548.5	531.25	624
5	21	female	710.5	607	662	721	658.75	691.5	1111	948	1560	908	1029.5	1234	370.75	542.5	621	740	733	710	680.5	721.5	737.5	871.5	1130	585	804.5	857.5	124	136	1	0.9	1	1	1	1	0.9	0.5	0.9	1	1	1	1	1	1	0.5	724	739.25	896
7	23	male	458	521	673.5	575.5	489.5	624.5	775.5	689	774.5	630	732.25	702.25	242.75	77.75	811	697.5	782	811	754.25	796.5	904	650.5	964	835	777.25	899.5	23	103	1	1	1	1	1	1	1	0.9	1	1	0.9	1	1	1	0.9	1	681	585.75	818.75
8	23	female	758.5	673	484	586	715.75	535	672	872.5	880	817	772.25	848.5	56.5	313.5	803	624.5	638	852.5	713.75	745.25	1005	960.5	1159	837	982.75	998	269	252.75	1	0.9	1	0.9	0.9	1	0.9	1	0.9	1	1	1	1	1	1	0.6	881.75	816.75	821.5
9	21	female	995	613.5	997.5	868.5	804.25	933	1319	1587	1440.5	1840.5	1453	1640.5	648.75	707.5	823	500.5	950	543	661.75	746.5	1049	944	1029	1090.5	996.5	1059.75	334.75	313.25	0.9	1	1	1	1	1	0.6	0.6	0.8	1	1	0.9	0.9	0.9	0.8	0.6	1022	778.75	1013.25
10	21	male	1066.5	567.5	873	642	817	757.5	1171	1021.5	1149	867	1096.25	1008	279.25	250.5	536	519	617	637	527.5	627	580.5	572	1030	730	576.25	880	48.75	253	1	1	0.9	0.9	1	1	0.9	1	0.9	1	1	0.7	1	0.9	0.8	1	823.5	569.75	951.5
11	22	female	1104.5	929	821	756	1016.75	788.5	793.5	539	828	482	666.25	655	-350.5	-133.5	948.5	1091.5	1011.5	856	1020	933.75	680.5	804.5	953	713	742.5	833	-277.5	-100.75	1	0.9	0.9	1	0.8	1	0.9	1	1	1	0.8	0.8	0.6	1	0.7	0.7	892.5	866.75	887
12	23	male	969	964	1073	940	966.5	1006.5	1116.5	966	1051.5	1070.5	1041.25	1061	74.75	54.5	870	804.5	1070.5	1185	837.25	1127.75	1103	868	946	1079	985.5	1012.5	148.25	-115.25	0.9	0.9	0.9	1	1	0.9	1	1	0.9	1	0.8	1	0.9	0.9	0.8	0.7	1036	916	1009.5
13	22	male	556	731	648	573.5	643.5	610.75	952	1158.5	1454	932	1055.25	1193	411.75	582.25	710.5	860	885.5	1579	785.25	1232.25	708	544.5	791.5	785.5	626.25	788.5	-159	-443.75	1	0.9	0.9	1	0.9	1	0.9	0.7	1	1	1	0.8	1	1	1	0.8	632	637.75	719.75
14	21	male	751	599	694	692.5	675	693.25	909.5	711	806.5	721	810.25	763.75	135.25	70.5	1040	840.5	832.5	1002.5	940.25	917.5	918	652	784	837.5	785	810.75	-155.25	-106.75	0.8	0.9	0.9	1	0.8	0.7	1	0.7	0.9	0.8	1	1	1	1	0.9	0.8	834.5	625.5	739
15	18	female	593	1115	829.5	897.5	854	863.5	1255	644.5	783.5	637	949.75	710.25	95.75	-153.25	1003	985	745	1427	994	1086	532.5	842.5	775	600	687.5	687.5	-306.5	-398.5	0.9	1	1	1	0.9	1	1	0.9	0.7	1	0.8	0.9	1	1	0.7	0.6	562.75	978.75	802.25
17	32	male	1193	946	982	1110.5	1069.5	1046.25	1320.5	1206.5	1379	1458	1263.5	1418.5	194	372.25	1511	1678	1476	2062.5	1594.5	1769.25	1268	1219.5	1336	1766	1243.75	1551	-350.75	-218.25	0.9	0.9	0.9	1	1	1	0.9	0.8	1	1	1	1	1	1	0.9	0.9	1230.5	1082.75	1159
19	50	male	784.5	533	540	730	658.75	635	667	634.5	553	758	650.75	655.5	-8	20.5	755	734	769	848	744.5	808.5	471.5	727	651	671.5	599.25	661.25	-145.25	-147.25	1	0.6	0.5	0.5	0.7	0.8	0.4	0.8	0.5	0.7	0.7	0.7	0.4	0.5	0.7	0.8	628	630	595.5
20	36	male	695.5	697	678.5	709	696.25	693.75	920	810	710.5	879	865	794.75	168.75	101	707	616	798	893.5	661.5	845.75	841	687	840	852	764	846	102.5	0.25	1	0.9	1	0.8	0.9	1	1	0.7	0.9	0.9	1	1	0.9	0.9	0.7	0.7	768.25	692	759.25
21	45	female	952	976.5	1046.5	912	964.25	979.25	1039.5	1192.5	1504	1310	1116	1407	151.75	427.75	1002	728.5	940.5	1137.5	865.25	1039	904	721	914	578	812.5	746	-52.75	-293	1	1	1	1	1	1	0.7	0.7	0.9	1	1	1	0.9	1	0.8	0.7	928	848.75	980.25
22	32	female	681	622.5	751.5	851	651.75	801.25	887	680	891	540	783.5	715.5	131.75	-85.75	874	789	744	850	831.5	797	543	678.5	793	497	610.75	645	-220.75	-152	0.9	0.8	1	0.9	1	0.9	0.9	0.9	0.9	0.9	0.9	0.8	0.9	0.8	0.9	0.7	612	650.5	772.25
23	35	female	834.5	677.5	670	736	756	703	927	1402	1549	1584	1164.5	1566.5	408.5	863.5	834	1005	921.5	2401	919.5	1661.25	1254.5	742	1169	913	998.25	1041	78.75	-620.25	1	1	1	0.9	1	0.9	0.9	0.8	1	1	1	1	1	0.9	0.9	0.7	1044.5	709.75	919.5
24	45	female	712	696	749.5	695.5	704	722.5	597.5	599	642	765.5	598.25	703.75	-105.75	-18.75	1251	964	1013.5	1593.5	1107.5	1303.5	624	651.5	909	885	637.75	897	-469.75	-406.5	0.9	1	0.8	1	1	1	0.8	1	0.8	1	1	1	0.8	1	0.9	0.9	668	673.75	829.25
25	29	female	857.5	739	1000.5	655.5	798.25	828	1970	1834	2304.5	1540.5	1902	1922.5	1103.75	1094.5	816.5	569	860	731	692.75	795.5	957	783	909.5	1204	870	1056.75	177.25	261.25	1	1	1	1	1	0.9	1	0.8	1	1	1	1	1	0.9	0.4	0.8	907.25	761	955
26	32	male	1467.5	1383	1116	998	1425.25	1057	1333	1579.5	1980.5	2550.5	1456.25	2265.5	31	1208.5	960	962.5	1020	1123	961.25	1071.5	1557	1316	1967.5	1488	1436.5	1727.75	475.25	656.25	1	1	1	0.9	0.8	1	0.8	0.8	0.9	0.8	0.9	0.9	1	0.9	1	0.7	1512.25	1349.5	1541.75
27	39	female	458	561	565.5	427.5	509.5	496.5	669	645	797	792.5	657	794.75	147.5	298.25	963	838.5	879	1015	900.75	947	687	801.5	754	808	744.25	781	-156.5	-166	1	1	1	1	0.9	1	0.7	1	1	1	1	1	0.9	1	0.9	0.7	572.5	681.25	659.75
28	24	male	798	981	773	668	889.5	720.5	1081.5	1827	1295	1689	1454.25	1492	564.75	771.5	1026	916.5	703.5	1150	971.25	926.75	1359	1737.5	1524.5	1689.5	1548.25	1607	577	680.25	0.9	0.9	1	1	0.6	0.6	0.5	0.6	0.9	1	1	1	1	0.8	0.8	0.8	1078.5	1359.25	1148.75
29	33	female	1154	672.5	933	781	913.25	857	775	948	757.5	919	861.5	838.25	-51.75	-18.75	797.5	536.5	850.5	788	667	819.25	1079	717	722	722	898	722	231	-97.25	0.9	1	1	0.9	0.8	0.9	0.6	0.9	1	1	1	0.9	1	0.9	0.7	0.8	1116.5	694.75	827.5
30	35	male	482.5	464.5	473	455.5	473.5	464.25	501.5	482	545.5	544.5	491.75	545	18.25	80.75	389.5	339.5	517	431	364.5	474	480	538	583	517	509	550	144.5	76	1	1	1	1	1	0.9	0.8	1	1	1	0.8	1	0.9	0.9	0.7	0.7	481.25	501.25	528
[truncated: 34 more columns]
