# Supplementary material for: Symbolic estrangement or symbolic integration of numerals with quantities: Methodological pitfalls and a possible solution
Source: PLoS One. 2018 Jul 16;13(7):e0200808. doi: 10.1371/journal.pone.0200808 (PMC6047813; doi:10.1371/journal.pone.0200808)
Supplement: S1 Dataset — (ZIP) [file pone.0200808.s001.zip › Suppl.material_data/Ex3.mathcing_comparison.csv]

Subjectnummer	Sex	Age_in_years	Instructions	Pure	Mixed	Cost
1	Mal	20.91232877	Matching	394.3125	503.375	109.0625
2	Female	22.10958904	Matching	654.1875	750.5	96.3125
4	Female	22.77260274	Matching	755.5	1205.9375	450.4375
5	Female	22.77534247	Matching	459.9375	666.375	206.4375
6	Male	21.0630137	Matching		518
7	Female	22.47671233	Matching	701.8125	903.5	201.6875
8	Female	22.89589041	Matching	732.9375	875.4375	142.5
9	Female	18.07671233	Matching	544.1875	583.9375	39.75
10	Female	19.74246575	Matching	622.625	798.6875	176.0625
11	Female	20.45479452	Matching	577.75	821.625	243.875
12	Female	18.15616438	Matching	450.5625	562.5625	112
13	Female	28.16438356	Matching	562.5	693.125	130.625
16	Male	22.61643836	Matching	637.3125	826.875	189.5625
17	Female	19.6	Matching	746.625	919.625	173
18	Female	18.45479452	Matching	448.9375	572.5	123.5625
19	Female	18.44931507	Matching	468.875	593.3125	124.4375
20	Female	18.4109589	Matching	590.75	700.1875	109.4375
21	Female	18.07671233	Matching	680.5	763.5625	83.0625
23	Female	18.75616438	Matching	416.8125	569.875	153.0625
24	Female	18.58082192	Matching	613.375	785	171.625
25	Male	19.52328767	Matching	476.1875	1064.625	588.4375
26	Male	34.02465753	Matching	933.9375	1147.9375	214
27	Female	18.41643836	Matching	628.5625	685.4375	56.875
28	Female	22.23835616	Matching	526	633.9375	107.9375
29	Female	22.83287671	Matching	518.5625	687.1875	168.625
30	Female	18.60273973	Matching	529.6875	745.0625	215.375
31	Male	18.54246575	Matching	465	550.5625	85.5625
32	Male	20.62465753	Matching	748.6875	907.5625	158.875
33	Female	24.4109589	Matching	537.75	614.0625	76.3125
34	Female	25.71232877	Matching	558.25	869.5	311.25
35	Male	18.15068493	Matching	720.625	976.625	256
36	Male	25.51232877	Matching	547.125	551.3125	4.1875
37	Female	25.70136986	Matching	538.875	755.4375	216.5625
38	Female	27.28219178	Matching	515.3125	725	209.6875
1	female	21	Comparison	1203.125	1072.125	-131
2	female	25	Comparison	776.375	898.8125	122.4375
3	female	22	Comparison	823.0625	907.125	84.0625
4	female	23	Comparison	569.9375	641.5	71.5625
5	female	21	Comparison	753.0625	916.375	163.3125
7	male	23	Comparison	697.6875	746.3125	48.625
8	female	23	Comparison	807.875	769.9375	-37.9375
9	female	21	Comparison	948.375	1125.4375	177.0625
10	male	21	Comparison	757.6875	814.6875	57
11	female	22	Comparison	845.1875	818.75	-26.4375
12	male	23	Comparison	992.75	1016.8125	24.0625
13	male	22	Comparison	667.25	1066.4375	399.1875
14	male	21	Comparison	741	857.9375	116.9375
15	female	18	Comparison	773.125	935	161.875
17	male	32	Comparison	1227.625	1511.4375	283.8125
19	male	50	Comparison	638.5625	714.8125	76.25
20	male	36	Comparison	750	791.75	41.75
21	female	45	Comparison	875.5	1106.8125	231.3125
22	female	32	Comparison	677.1875	781.875	104.6875
23	female	35	Comparison	874.5625	1327.9375	453.375
24	female	45	Comparison	740.3125	928.25	187.9375
25	female	29	Comparison	888.25	1328.1875	439.9375
26	male	32	Comparison	1411.625	1438.625	27
27	female	39	Comparison	632.8125	824.875	192.0625
28	male	24	Comparison	1191.3125	1211.0625	19.75
29	female	33	Comparison	847.5625	796.5	-51.0625
30	male	35	Comparison	499.1875	468.8125	-30.375
